# Supplementary material for: Maternal BMI and Diagnostic Accuracy of Using Estimated Fetal Growth to Predict Abnormal Birthweight: Results from NICHD Fetal Growth Studies
Source: Diagnostics (Basel). 2025 May 31;15(11):1398. doi: 10.3390/diagnostics15111398 (PMC12155272; doi:10.3390/diagnostics15111398)
Supplement: Supplementary file 1 [file diagnostics-15-01398-s001.zip]

Archive with 1 entries (1 files):
- diagnostics-3642798-supplementary.pdf
